# Supplementary material for: Endovascular Thrombectomy with or without Intravenous Thrombolysis for Anterior Circulation Large Vessel Occlusion in the Imperial College London Thrombectomy Registry
Source: J Clin Med. 2023 Feb 1;12(3):1150. doi: 10.3390/jcm12031150 (PMC9918289; doi:10.3390/jcm12031150)
Supplement: Supplementary file 1 [file jcm-12-01150-s001.zip]

Archive with 1 entries (1 files):
- jcm-2193169-supplementary.pdf
